# Supplementary material for: Sustainable Valorization of Litsea cubeba (Lour.) Pers. Residue as the New Lauric Oil Source Using Alternative Green Extraction and Refining Methods
Source: Foods. 2022 Jul 11;11(14):2047. doi: 10.3390/foods11142047 (PMC9324626; doi:10.3390/foods11142047)
Supplement: Supplementary file 1 [file foods-11-02047-s001.zip]

Archive with 1 entries (1 files):
- foods-1780577-supplementary.pdf
